# Supplementary material for: The Use of Portion Control Plates to Promote Healthy Eating and Diet-Related Outcomes: A Scoping Review
Source: Nutrients. 2022 Feb 20;14(4):892. doi: 10.3390/nu14040892 (PMC8874720; doi:10.3390/nu14040892)
Supplement: Supplementary file 1 [file nutrients-14-00892-s001.zip]

Archive with 1 entries (1 files):
- nutrients-1595282-supplementary.pdf
